# Supplementary material for: Impact of persistent D-dimer elevation following recovery from COVID-19
Source: PLoS One. 2021 Oct 28;16(10):e0258351. doi: 10.1371/journal.pone.0258351 (PMC8553152; doi:10.1371/journal.pone.0258351)
Supplement: S1 Dataset — (XLSX) [file pone.0258351.s001.xlsx]

## Sheet: all patients
ID	Onset	Age	Sex	PCR positivity	Hospitalisation	laboratory test	D-Dimer μg/mL	D-Dimer >0,5 µg/ml (0=no, 1=yes)	Datum CT	PE-Spirale	Pulmonary embolism (n=0, 1=yes)	Ground-glass-ocpatites, reticulation (0=no, 1=yes)	NOAK	OAK	DLCO in [mmol/(min*kPa)]	DLCOin %	KCO in [mmol/(min*kPa*L)]	KCO in %	AaDO2	pO2	pCO2	pCO2<35
1	2020-03-16	33.4329	1	2020-03-21	1	2020-05-19	0.27	0	2020-05-19	0		0	0	0	6.05	68.6	1.59	87
2	2020-03-10	29.3507	1	2020-03-23	0	2020-05-20	<0,27	0	2020-05-20	0		0	0	0	6.36	65.8	1.36	75.3
3	2020-03-31	33.2356	1	2020-03-31	0	2020-05-22	0.33	0	2020-05-22	0		1	0	0	7.07	74.6	1.52	86.1
4	2020-03-25	45.9068	1	2020-04-05	0	2020-05-27	<0,27	0	2020-05-27	0		1	0	0	5.91	70.2	1.43	85.4	7.4	101	35.6	0
5	2020-03-13	31.6082	0	2020-03-13	0	2020-05-27	<0,27	0	2020-05-27	0		0	0	0	12.09	102.3	1.73	105.7	3.1	99	41	0
6	2020-03-27	56.0767	0	2020-04-05	0	2020-05-29	0.32	0	2020-05-29	0		1	0	0	7.28	68.6	1.58	112	22.8	84.7	35.6	0
7	2020-03-11	47.2329	0	2020-03-23	0	2020-06-05	<0,27	0	2020-06-05	0		0	0	0	8.91	79.5	1.33	89.8	7.4	94.3	36.9	0
8	2020-03-10	68.3096	0	2020-03-23	1	2020-06-09	0.35	0	2020-06-09	0		0	0	0	5.79	74	1.12	87.8	26.4	72.6	41.4	0
9	2020-03-25	71.2493	0	2020-03-26	0	2020-06-10	0.31	0	2020-06-10	0		1	0	0	7.93	92.1	1.24	98.6	17.5	80.2	42.6	0
10	2020-03-09	63.9616	0	2020-04-27	0	2020-06-10	0.32	0	2020-06-10	0		1	1	0	8.51	82.7	1.44	107.9	8.2	91.4	40.5	0
11	2020-03-08	79.7781	0	2020-03-16	1	2020-06-04	0.38	0	2020-06-04	0		1	0	0	4.1	57	0.94	80.7	26.6	77.3	35.3	0
12	2020-03-20	39.726	1	2020-03-25	0	2020-06-18	0.27	0	2020-06-18	0		0	0	0	8.93	102.9	1.84	105.1	8.7	96.1	35.9	0
13	2020-03-17	48.2301	0	2020-03-27	0	2020-06-17	<0,27	0	2020-06-17	0		1	0	0	11.99	112.1	1.64	110.7	13.9	80.2	45.4	0
14	2020-02-29	54.9452	1	2020-03-03	0	2020-06-09	<0,27	0	2020-06-09	0		1	0	0	6.72	80.8	1.3	83.1	19.3	80.3	40.9	0
15	2020-03-22	32.1836	1	2020-03-23	0	2020-06-08	0.3	0	2020-06-08	0		0	0	0	6.7	69.8	1.3	73.6	3.3	100	37.5	0
16	2020-04-14	69.1014	1	2020-04-19	1	2020-06-12	<0,27	0	2020-06-12	0		1	0	0	4.14	63.9	1.26	85.1	11.9	87.9	40.3	0
17	2020-03-12	66.5425	1	2020-03-18	1	2020-06-09	0.52	1	2020-06-09	1	0	1	0	0	4.97	67.5	1.07	72.1	20.5	85.7	35	0
18	2020-03-15	31.7479	0	2020-03-20	0	2020-06-17	<0,27	0	2020-06-17	0		0	0	0	14.25	113.2	1.79	110.9	5.6	92	42.3	0
19	2020-03-20	45.8521	1	2020-03-26	0	2020-06-26	<0,27	0	2020-06-26	0		0	0	0	6.52	71.2	1.29	79.2	12	90.4	39	0
20	2020-03-14	62.4932	1	2020-03-23	0	2020-06-18	0.57	1	2020-06-18	0		0	0	0	7.58	103.7	1.59	103.9	4	105	32.6	1
21	2020-03-18	63.8274	0	2020-03-19	1	2020-06-24	<0,27	0	2020-06-24	0		1	0	1	6.88	74.8	1.16	87.2	3.6	101	37.5	0
22	2020-03-19	49.0493	0	2020-03-24	0	2020-06-26	<0,27	0	2020-06-26	0		0	0	0	12.02	112	1.71	116.4	14.5	87.6	39.3	0
23	2020-03-10	45.6082	1	2020-03-15	1	2020-07-30	<0,27	0	2020-07-30	0		0	0	0	7.72	85.4	1.72	104.5	2.1	108	32.4	1
24	2020-03-13	19.3425	1	2020-05-15	0	2020-07-03	1	1	2020-07-03	0		0	0	0					0.2	109	33.1	1
25	2020-03-12	72.0466	1	2020-03-23	0	2020-06-29	0.28	0	2020-06-29	0		0	0	0					24	77.6	39.2	0
26	2020-04-15	39.526	1	2020-04-09	0	2020-06-30	0.32	0	2020-06-30	0		0	0	0	5.74	66.1	1.56	89.4	9.9	97	34.7	1
27	2020-03-02	26.989	1	2020-03-10	1	2020-06-09	0.4	0	2020-06-09	0		0	0	0	7.68	78	1.43	79.1	6.6	96.8	37.5	0
28	2020-03-24	71.474	1	2020-04-28	0	2020-06-30	0.93	1	2020-06-30	1	0	0	0	0	5.73	78.7	1.35	94.4	21.5	77.6	41.6	0
29	2020-03-12	50.0603	0	2020-03-24	1	2020-06-29	0.28	0	2020-06-29	0		0	1	0	8.82	85.4	1.24	84.5	0.3	105	35.9	0
30	2020-03-25	58.2685	1	2020-03-28	0	2020-07-01	<0,27	0	2020-07-01	0		0	0	0	10.28	95.1	1.4	100.5	19.3	84.7	37.1	0
31	2020-03-25	22.7726	1	2020-04-02	0	2020-07-01	<0,27	0	2020-07-01	0		0	0	0	8.65	92.3	1.68	89.3	1.4	105	34.9	1
32	2020-03-25	52.1836	1	2020-04-02	0	2020-07-01	<0,27	0	2020-07-01	0		0	0	0	6.28	78	1.36	83.8	8.9	92.5	39.3	0
33	2020-03-25	57.0082	0	2020-03-26	1	2020-07-01	0.3	0	2020-07-01	0		1	0	0	5.74	55.7	1.33	95.4	18.8	84.4	38.1	0
34	2020-04-21	78.7151	1	2020-04-21	1	2020-07-06	1.06	1	2020-07-06	1	0	1	0	0	2.34	37.3	0.69	50.4	28	73.5	39.1	0
35	2020-04-19	74.7562	0	2020-04-19	1	2020-07-06	0.48	0	2020-07-06	0		1	0	0	3.39	41.4	0.72	58.9	15.3	83.6	41.4	0
36	2020-03-16	35.8466	1	2020-03-23	0	2020-06-26	<0,27	0	2020-06-26	0		0	0	0	10.47	108.5	1.69	98.7	10.7	96.4	34.7	1
37	2020-03-10	86.9068	0	2020-03-23	0	2020-07-06	0.56	1	2020-07-06	0		0	0	0	7.17	107.5	1.24	114.5	24.9	81.3	34.9	1
38	2020-03-27	47.4849	1	2020-04-02	0	2020-06-04	0.32	0	2020-06-04	0		0	0	0	7.93	92	1.62	89.2	37.5	67.4	35.9	0
39	2020-03-19	32.5178	0	2020-03-29	0	2020-06-29	<0,27	0	2020-06-29	0		0	0	0	10.59	96.6	1.72	104.4	7.5	88.5	44.3	0
40	2020-03-13	55.3479	1	2020-03-25	0	2020-08-21	0.56	1	2020-08-21	1	0	0	0	0	5.39	68.9	1.21	76	34.5	66.5	40.1	0
41	2020-03-11	59.6603	0	2020-03-14	0	2020-07-07	0.28	0	2020-07-07	0		1	0	0	8.24	83.7	1.64	118.7	7.4	95.1	39.3	0
42	2020-03-10	35.5014	0	2020-03-22	1	2020-06-25	<0,27	0	2020-06-25	0		0	0	0	10.08	88.1	1.56	97.4	3.2	100	38.6	0
43	2020-03-10	50.5534	1	2020-03-12	1	2020-07-08	0.48	0	2020-07-08	0		0	0	0	7.79	83.1	1.46	92.9	10.7	95.5	35.7	0
44	2020-03-22	54.8274	1	2020-03-18	0	2020-07-06	0.29	0	2020-07-06	0		0	0	0	6.34	72.7	1.2	77.3	22.3	81.5	37	0
45	2020-03-27	43.8959	0	2020-03-27	0	2020-07-08	<0,27	0	2020-07-08	0		0	0	0	14.8	117.3	1.63	108.5	6.9	91.8	42.4	0
46	2020-03-13	77.0959	0	2020-03-18	1	2020-07-15	1.38	1	2020-07-15	0		0	1	0	5.08	62.7	0.98	81.5	29	71.9	39.7	0
47	2020-05-04	61.2712	0	2020-05-13	1	2020-07-10	0.37	0	2020-07-10	0		1	0	0	8.21	89.6	1.45	106.6	11.4	90.3	39.2	0
48	2020-03-10	23.0493	0	2020-03-17	0	2020-07-14	<0,27	0	2020-07-14	0		0	0	0	14.24	95.7	1.66	101.9	3.3	95.8	42.3	0
49	2020-07-24	42.1425	0	2020-07-25	0	2020-10-23	0.27	0	2020-10-23	0		0	0	0	10.11	95	1.57	102.2	2.3	93.8	44.6	0
50	2020-03-14	42	1	2020-03-15	0	2020-07-23	<0,27	0	2020-07-23	0		0	0	0	10.41	104.9	1.66	101.8	20.9	83.4	37.1	0
51	2020-03-05	37.4767	0	2020-03-07	0	2020-07-17	<0,27	0	2020-07-17	0		0	0	0	9.79	84.2	1.44	91.5	11.8	87.3	42	0
52	2020-03-16	45.9452	1	2020-03-25	0	2020-07-21	0.66	1	2020-07-21	1	0	1	0	0	7.21	81.6	1.49	90.4	14.7	92	35.6	0
53	2020-03-19	52.4192	0	2020-03-25	0	2020-07-21	<0,27	0	2020-07-21	0		0	0	0	10.12	92.1	1.18	82	9.2	91.7	40.7	0
54	2020-06-02	44.2849	1	2020-06-06	0	2020-07-27	<0,27	0	2020-07-27	0		0	0	0	4.66	54.7	1.03	60.8	3.7	102	35.9	0
55	2020-04-03	51.2438	1	2020-04-06	0	2020-08-05	0.36	0	2020-08-05	0		0	0	0	7.31	89.4	1.39	85.7	18.3	94.2	30.1	1
56	2020-03-16	71.6685	1	2020-03-23	1	2020-07-31	0.54	1	2020-07-31	1	0	1	0	0	4.63	66.6	1.22	85.1	18.6	88.2	35.1	0
57	2020-03-20	81.7616	1	2020-03-20	1	2020-08-28	0.57	1	2020-06-14	0		0	1	0						68.1	45.5	0
58	2020-03-31	84.9096	1	2020-04-06	1	2020-08-07	1.36	1	2020-08-07	1	CTEPH	1	1	0	3.22	59.2	0.79	60.4	27.7	83.1	34.2	1
59	2020-03-13	23.2822	1	2020-03-22	0	2020-08-06	<0,27	0	2020-08-06	0		0	0	0	6.37	67.4	1.3	69.3	4	103	65.6	0
60	2020-03-23	61.1096	0	2020-04-09	1	2020-08-12	0.41	0	2020-08-12	0		1	0	0	5.81	66.7	1.25	91.7	21	81.2	39.4	0
61	2020-03-17	56.4356	1	2020-03-19	1	2020-07-22	0.65	1	2020-07-22	1	0	0	0	0	6.3	78.7	1.46	92.7	15.9	85.6	40.3	0
62	2020-03-11	56.326	0	2020-03-21	0	2020-07-17	0.28	0	2020-07-17	0		1	0	0	8.18	80.5	1.27	90	15.1	96	31.2	1
63	2020-03-21	50.0712	1	2020-03-21	0	2020-08-10	0.34	0	2020-08-10	0	0	0	0	0	7.93	92.8	1.54	95.6	7.5	105	30	1
64	2020-03-08	39.6904	0	2020-03-22	0	2020-08-31	<0,27	0	2020-08-31	0		0	0	0	10.62	93.8	1.64	105.8	1	90.9	40.4	0
65	2020-04-01	68.7616	0	2020-04-01	0	2020-08-11	0.41	0	2020-08-11	0		0	0	0	7.25	86.1	1.32	102.9	13.3	90.8	37.7	0
66	2020-03-10	49.2356	0	2020-03-15	0	2020-08-26	0.52	1	2020-08-26	1	0	1	0	0	9.01	81.4	1.31	89.5	9.5	95.7	44.6	0
67	2020-03-13	51.663	1	2020-03-15	0	2020-08-26	<0,27	0	2020-08-26	0		0	0	0	5.64	63	1.44	91.5	16.2	82.1	41.8	0
68	2020-03-11	68.326	1	2020-03-11	0	2020-08-13	0.32	0	2020-08-13	0		0	0	0	6.07	83.6	1.39	94.8	19.1	85.8	36.5	0
69	2020-03-11	70.0438	0	2020-03-11	0	2020-08-13	0.6	1	2020-08-13	1	0	0	0	0	8.75	100.8	1.33	104.4	27.1	80.8	34	1
70	2020-03-13	40.8877	1	2020-04-01	0	2020-08-14	<0,27	0	2020-08-14	0		0	0	0	8.12	98.4	1.65	94.1	14.2	91.7	35.5	0
71	2020-06-23	19.863	1	2020-06-30	0	2020-08-20	<0,27	0	2020-08-20	0		0	0	0	7.62	74.8	1.59	87.8	4.4	94.2	41.9	0
72	2020-03-27	53.7863	1	2020-03-27	0	2020-08-17	0.43	0	2020-08-17	0		1	0	0	6.42	76.9	1.17	73.9	13	86.2	41.1	0
73	2020-03-27	47.7507	0	2020-03-28	0	2020-08-06	<0,27	0	2020-08-06	0		1	0	0	8.61	82.3	1.58	106.4	14.5	91.4	36.5	0
74	2020-06-14	50.4	0	2020-06-17	1	2020-08-24	0.42	0	2020-08-24	0		1	0	0	4.41	43.6	1.25	85.6	20.7	80	40.6	0
75	2020-03-13	40.0493	1	2020-03-25	0	2020-08-27	<0,27	0	2020-08-27	0		0	0	0	8.79	97.2	1.83	107.5	10.2	87.1	43.4	0
76	2020-03-10	25.674	0	2020-03-10	0	2020-08-06	<0,27	0	2020-08-07	0		1	0	0	8.8	77.5	1.58	92.8	20.1	85.4	36.8	0
77	2020-03-17	43.7644	1	2020-03-17	0	2020-09-08	<0,27	0	2020-09-08	0		0	0	0	7.15	83.9	1.69	99.9	13.6	90.1	39.4	0
78	2020-03-30	52.0712	1	2020-04-10	0	2020-09-03	0.46	0	2020-09-03	0		0	0	0	8.9	120.5	2.19	131.3	11.7	84.3	45.3	0
79	2020-06-09	30.274	1	2020-06-19	0	2020-09-21	<0,27	0	2020-09-21	0		0	0	0	8.03	88	1.61	87.8	11.9	88.5	40.8	0
80	2020-08-02	27.2	1	2020-08-05	0	2020-09-01	<0,27	0	2020-09-22	0		0	0	0	8.24	83	1.6	88.6	1.5	105	34.5	1
81	2020-08-05	28.5178	0	2020-08-07	0	2020-10-02	<0,27	0	2020-11-12	0		0	0	0	10.92	93.5	1.5	89.7	19.1	78.9	41.2	0
82	2020-03-11	36.7671	1	2020-03-18	0	2020-09-14	<0,27	0	2020-09-17	0		0	0	0	6.22	70.8	1.26	71	12.4	97.9	33.7	1
83	2020-08-14	26.6055	0	2020-08-11	1	2020-09-08	0.44	0	2020-09-08	1	0	1	0	0	9.71	81.5	1.57	92.9	17	83	40.4	0
84	2020-03-28	28.5315	0	2020-03-27	0	2020-09-22	0.52	1	2020-09-23	0		0	0	0	8.65	73.1	1.41	85.1	2.3	95.7	47	0
85	2020-07-04	47.6329	0	2020-07-04	1	2020-09-08	0.29	0	2020-08-21	0		1	0	0	10.94	102.8	1.6	107.5	14.1	89.8	39.3	0
86	2020-05-10	64.8904	1	2020-05-11	1	2020-10-16	0.28	0	2020-10-19	0		1	0	0	6.8	89.8	1.57	105.6	7.6	96.3	38.7	0
87	2020-05-17	68.0849	0	2020-05-18	1	2020-10-16	0.8	1	2020-10-19	1	0	1	1	0	6.96	72.6	1.24	95.6	23.3	76.6	42.3	0
88	2020-08-12	35.0274	1	2020-08-14	0	2020-10-09	0.29	0	2020-10-12	0		1	0	0	6.05	66.9	1.38	78.1	12.3	94.4	35	0
89	2020-03-17	48.0548	1	2020-04-03	0	2020-10-08	<0,27	0	2020-10-09	0		0	0	0	7.93	102.3	1.88	110.7	16.9	88.6	36.8	0
90	2020-09-09	56.3315	1	2020-09-09	0	2020-09-28	0.31	0	2020-09-28	0		1	0	0	6.85	81.4	1.43	92	20	89.3	31.5	1
91	2020-08-23	35.5753	0	2020-08-29	0	2020-10-20	<0,27	0	2020-10-21	0		0	0	0	10.45	92.2	1.64	102.1	5.3	91.5	43.8	0
92	2020-03-15	42.3863	0	2020-03-21	1	2020-10-21	<0,27	0	2020-10-22	0		0	0	0	9.32	90.4	1.56	100.8	12.2	89.7	39.9	0
93	2020-08-09	58.011	0	2020-08-16	0	2020-10-14	0.27	0	2020-10-15	0		1	0	0	7.51	72.5	1.3	93.8	23.4	75.7	41.3	0
94	2020-08-11	59.6685	1	2020-08-16	0	2020-10-14	0.43	0	2020-10-15	0		0	0	0	6.45	74.9	1.28	84.6	10.9	86.4	42.9	0
95	2020-08-28	35.7781	1	2020-08-28	0	2020-10-01	<0,27	0	2020-10-02	0		0	0	0	8.93	93.7	1.54	88.9	5.4	95.7	38.3	0
96	2020-03-20	56.0986	1	2020-03-21	0	2020-10-07	<0,27	0	2020-10-08	0		1	0	0	5.8	70.3	1.32	85	26.4	72.3	42.9	0
97	2020-09-15	35.2877	0	2020-09-16	0	2020-10-19	0.38	0	2020-10-20	0		0	0	0	10.71	85.3	1.4	88.4	13	88.7	40.3	0
98	2020-07-08	44.4685	1	2020-07-18	0	2020-10-28	0.46	0	2020-10-29	0		0	0	0	6.46	74.4	1.26	74.5	12.6	90.3	38.7	0
99	2020-08-06	47.6027	1	2020-08-08	1	2020-10-29	<027	0	2020-10-30	0	0	1	0	0	6.11	75.9	1.37	81	0.3	105	39.7	0
100	2020-07-11	52.7781	0	2020-07-15	1	2020-11-02	<0,27	0	2020-11-03	0		1	0	0					17.8	88	36.5	0
101	2020-03-13	62.9479	0	2020-03-19	1	2020-11-05	0.5	0	2020-11-06	0		0	0	0	9.54	107	1.35	101.1	14.8	91.5	38	0
102	2020-09-19	38.9178	0	2020-09-18	0	2020-11-09	<0,27	0	2020-11-10	0		0	0	0	9.77	85.7	1.67	106.9	7.7	92.4	42.6	0
103	2020-03-13	52.9479	0	2020-03-25	0	2020-11-04	<0,27	0	2020-11-05	0		1	0	0	7.14	67.5	1.29	90	17.8	89.7	37	0
104	2020-08-21	46.663	1	2020-08-22	0	2020-11-02	0.36	0	2020-11-03	0		0	0	0	10.04	85	1.58	106.3	17	84.5	40.3	0
105	2020-09-20	56.589	0	2020-09-21	0	2020-10-20	<0,27	0	2020-10-21	0		1	0	0	8.83	83.3	1.25	88.8	18.6	86.3	36.1	0
106	2020-09-20	36.7726	1	2020-09-20	0	2020-11-10	0.35	0	2020-11-11	0		0	0	0	6.99	71.2	1.37	80.5	13.9	91.8	37.7	0
107	2020-09-05	36.7315	0	2020-09-16	0	2020-11-09	0.32	0	2020-11-10	0		0	0	0	9.68	88.4	1.64	111.4	1.3	99.8	41.8	0
108	2020-09-20	40.8082	0	2020-09-19	0	2020-11-17	<0,27	0	2020-11-18	0		0	0	0	10.1	87.4	1.6	103.5	27.8	80.3	35.7	0
109	2020-03-27	62.8849	1	2020-09-23	0	2020-11-11	0.38	0	2020-11-12	0		0	0	0	6.72	84.9	1.32	88.2	16.3	84.1	41.8	0
110	2020-09-22	24.8164	1	2020-09-21	0	2020-11-12	<0,27	0	2020-12-04	0		0	0	0	8.12	82.3	1.51	82.2	7.7	96.1	35.5	0
111	2020-06-26	55.0877	1	2020-06-29	0	2020-11-04	<0,27	0	2020-11-05	0		0	0	0	6.55	93.7	1.43	86.6	8	94.2	41.8	0
112	2020-09-19	23.726	1	2020-09-22	0	2020-11-10	<0,27	0	2020-11-30	0		0	0	0	9.43	102.5	1.76	92.4	11.7	91.1	39.9	0
113	2020-09-16	30.989	1	2020-09-18	0	2020-11-18	<0,27	0	2020-11-19	0		0	0	0	10.93	110.5	1.76	95.7	7.9	95.5	39.1	0
114	2020-08-31	28.6712	1	2020-09-04	0	2020-11-18	0.36	0	2020-10-08	0		0	0	0	8.14	84.5	1.89	104.1	4.3	101	36.9	0
115	2020-08-20	34.2767	0	2020-08-24	0	2020-11-04	<027	0	2020-10-28	0		0	0	0	9.7	88.6	1.65	101.9	1.7	100	40.9	0
116	2020-08-24	46.9863	0	2020-08-20	0	2020-11-04	<0,27	0	2020-10-28	0		0	0	0	9.37	86.3	1.38	92.4	30.1	71.8	40.9	0
117	2020-08-28	53.2548	0	2020-08-29	0	2020-11-20	<0,27	0	2020-11-23	0		1	0	0	8.33	74	1.41	98.6	19.4	88.3	35.8	0
118	2020-09-01	50.9041	1	2020-09-03	0	2020-11-13	0.29	0	2020-11-16	0		1	0	0	7.53	85.3	1.6	101	11.6	92.4	37.7	0
119	2020-08-20	-0.361644	0	2020-08-28	1	2020-11-23	0.29	0	2020-11-26	0		1	0	0	4.51	42.2	1.36	91.9	29.7	76.3	37.1	0
120	2020-10-05	91.0055	0	2020-10-05	1	2020-11-30	2.53	1	2020-12-01	1	0	1	0	0	3.33	58	0.97	96.7	19.5	87.6	35.2	0
121	2020-10-15	25.1014	0	2020-10-16	0	2020-11-30	<0,27	0	2020-12-01	0		0	0	0	12.65	103.7	1.9	112.7	3.6	95.2	42.5	0
122	2020-10-12	46.189	0	2020-10-13	0	2020-12-01	0.31	0	2020-12-02	0		0	0	0	9.85	99.2	1.89	125.3	17.6	85.5	38.8	0
123	2020-10-11	46.0548	1	2020-10-14	0	2020-12-01	0.43	0	2020-12-02	0		0	0	0	7.95	95.4	1.79	106.7	12.2	97.5	33.1	1
124	2020-03-16	57.9452	0	2020-03-18	1	2020-12-03	0.39	0	2020-12-04	0		0	0	0	11.64	114.8	1.66	119.8	27.3	83	34.7	1
125	2020-10-27	27.8932	0	2020-10-28	0	2020-12-04	<0,27	0	2020-12-04	0		0	0	0	10.23	89.7	1.65	97.8	7.6	90.3	41.3	0
126	2020-03-11	57.1644	0	2020-03-15	0	2020-11-25	0.33	0	2020-11-27	0		0	0	0	10.78	99.2	1.55	110.8	8.2	95.1	39.1	0
127	2020-11-01	52.7726	0	2020-11-02	0	2020-12-01	0.32	0	2020-12-02	0		1	0	0	7.44	70.6	1.15	79.7	23	81.2	38	0
128	2020-11-06	69.126	0	2020-11-07	0	2020-12-04	2.56	1	2020-12-04	1	1	1	0	0	7.06	71.6	1.33	103	30.3	69.6	39.3	0
129	2020-11-01	48.0055	0	2020-11-07	1	2020-12-02	0.37	0	2020-11-18	1	0	1	0	0	3.81	35.3	1.1	74.6	31.9	69.6	40.3	0
